# Supplementary material for: Activity of nested neural circuits drives different courtship songs in Drosophila
Source: Nat Neurosci. 2024 Aug 28;27(10):1954–65. doi: 10.1038/s41593-024-01738-9 (PMC11452343; doi:10.1038/s41593-024-01738-9)
Supplement: Supplementary file 6 — A list of body IDs for pIP10, pMP2, dPR1, TN1A-1 and TN1A-2 neurons in the MANC connectome dataset. [file 41593_2024_1738_MOESM6_ESM.xlsx]

## Sheet: Sheet1
Cell type	Body ID
pIP10	13038
pIP10	13417
pMP2	11977
pMP2	11987
dPR1	10267
dPR1	10300
TN1A-1	15521
TN1A-1	16465
TN1A-1	15148
TN1A-1	12883
TN1A-1	16207
TN1A-1	16113
TN1A-1	14581
TN1A-1	14810
TN1A-1	15387
TN1A-1	17640
TN1A-2	13945
TN1A-2	14401
TN1A-2	13928
TN1A-2	16391
TN1A-2	16042
TN1A-2	13155
TN1A-2	13445
TN1A-2	14277
TN1A-2	14375
TN1A-2	14779
TN1A-2	16690
TN1A-2	15936
TN1A-2	13727
TN1A-2	13514
